# Supplementary material for: Metal Surface Treatments for Enhanced Heat Transfer in Metal–Composite Hybrid Structures
Source: Micromachines (Basel). 2025 Mar 29;16(4):399. doi: 10.3390/mi16040399 (PMC12029697; doi:10.3390/mi16040399)
Supplement: Supplementary file 1 [file micromachines-16-00399-s001.zip]

Archive with 1 entries (1 files):
- micromachines-3527585-supplementary.pdf
